# Supplementary material for: FCGR3A gene duplication, FcγRIIb-232TT and FcγRIIIb-HNA1a associate with an increased risk of vertical acquisition of HIV-1
Source: PLoS One. 2022 Sep 9;17(9):e0273933. doi: 10.1371/journal.pone.0273933 (PMC9462732; doi:10.1371/journal.pone.0273933)
Supplement: S1 File — (XLSX) [file pone.0273933.s001.xlsx]

## Sheet: Sex assigned at birth
HIV-1-exposed uninfected	HIV-1 infected
Male	Male
Male	Female
Female	Male
Male	Male
Female	Male
Male	Male
Male	Male
Male	Female
Female	Female
Female	Male
Female	Female
Female	Male
Male	Female
Male	Female
Female	Male
Male	Male
Male	Male
Male	Female
Male	Female
Female	Female
Female	Male
Male	Male
Female	Female
Male	Male
Female	Male
Female	Male
Male	Female
Male	Male
Female	Male
Male	Female
Female	Male
Female	Male
Male	Female
Male	Male
Male	Male
Female	Female
Female	Female
Female	Male
Female	Male
Male	Female
Male	Female
Male	Female
Female	Male
Male	Female
Male	Male
Male	Female
Male	Male
Male	Female
Male	Male
Female	Male
Male	Female
Male	Female
Male	Male
Female	Male
Male	Female
Male	Male
Male	Female
Female	Male
Male	Female
Female	Female
Male	Female
Male	Male
Male	Female
Female	Male
Female	Female
Male	Female
Female	Female
Female	Female
Female	Male
Male	Female
Male	Male
Female	Female
Female	Male
Male	Male
Female	Male
Female	Female
Male	Male
Female	Male
Female	Male
Male	Female
Female	Female
Male	Male
Female	Female
Male	Male
Female	Female
Male	Male
Male	Female
Male	Male
Male	Male
Male	Male
Female	Male
Male	Female
Male	Male
Female	Female
Male	Female
Male	Male
Male	Male
Female	Male
Female	Female
Female	Female
Male	Female
Female	Male
Male	Female
Male	Male
Female	Female
Female	Female
Female	Male
Male	Male
Female	Female
Female	Male
Female	Male
Male	Female
Female	Female
Female	Female
Female	Male
Male	Male
Female	Male
Female	Female
Male	Female
Female	Male
Male	Female
Female	Male
Female	Male
Male	Female
Female	Male
Female	Female
Female	Male
Female	Female
Female	Female
Female	Female
Male	Female
Male	Female
Male	Female
Male	Male
Male	Female
Male	Male
Male	Female
Male	Male
Male	Female
Male	Female
Female	Female
Female	Male
Male	Female
Female	Female
Female	Male
Female	Female
Male	Male
Female	Female
Female	Male
Female	Male
Male	Male
Male	Male
Male	Male
Male	Female
Male	Male
Female	Male
Female	Female
Female	Female
Male	Male
Female	Female
Male	Male
Female	Male
Female	Female
Female	Female
Male	Male
Female	Female
Male	Male
Male	Female
Female	Female
Male	Female
Male	Male
Male	Male
Female	Male
Male	Male
Female	Female
Female	Female
Female	Female
Male	Male
Female	Male
Male	Male
Female	Male
Female	Female
Male	Female
Female	Male
Female	Female
Male	Male
Female	Female
Female	Female
Female	Male
Female	Male
Male	Male
Female	Male
Male	Male
Female	Female
Female	Female
Male	Female
Male	Male
Male	Female
Male	Female
Male	Female
Male	Male
Female	Male
Female	Female
Female	Male
Male	Male
Male	Female
Female	Female
Male	Male
Male	Male
Male	Male
Female	Male
Female	Male
Male	Female
Female	Female
Male	Female
Female	Male
Female	Male
Male	Female
Male	Male
Female	Male
Female	Male
Female	Female
Female	Female
Male	Male
Male	Male
Male	Male
Male	Male
Female	Female
Female	Male
Female	Male
Female	Male
Female	Female
Female	Male
Female	Female
Male	Male
Male	Female
Male	Female
Female	Male
Female	Male
Female	Male
Female	Male
Male	Female
Female	Male
Male	Female
Male	Female
Male	Male
Male	Female
Male	Female
Male	Female
Female	Female
Female	Male
Male	Female
Female	Female
Male	Female
Female	Female
Female	Male
Female	Male
Male	Male
Female	Female
Female	Male
Female	Female
Male	Female
Male	Female
Male	Female
Male	Male
Male	Male
Male	Male
Male	Female
Male	Female
Male	Female
Male	Male
Female	Male
Male	Female
Female	Male
Male	Female
Male	Female
Male	Female
Female	Female
Female	Male
Male	Female
Female	Male
Male	Male
Female	Male
Female	Female
Female	Male
Female	Male
Female	Female
Male	Female
Female	Female
Male	Female
Female	Male
Male	Female
Male	Female
Male	Female
Male	Male
Male	Male
Male	Female
Male	Female
Female	Male
Female	Female
Female	Female
Male	Male
Female	Female
Male	Male
Male	Female
Female	Female
Female	Female
Female	Male
Female	Female
Male	Male
Female	Female
Male	Female
	Female
	Female
	Female
	Male
	Female
	Male
	Male
	Male
	Male
	Female
	Male
	Male
	Male
	Female
	Male
	Female
	Male
	Female
	Female
	Female
	Female
	Male
	Male
	Male
	Male
	Female
	Male
	Female
	Female
	Female
	Female
	Female
	Male
	Male
	Female
	Male
	Female
	Female
	Male
	Female
	Male
	Female
	Male
	Female
	Male
	Female
	Male
	Female
	Female
	Male
	Male
	Male
	Male
	Female
	Female
	Male
	Male
	Male
	Female
	Male
	Female
	Male
	Female
	Male
	Male
	Female
	Male
	Female
	Female
	Male
	Male
	Female
	Female
	Female
	Female
	Female
	Male
	Female
	Female
	Female
	Male
	Female
	Male

## Sheet: Gestation 
HIV-1-exposed uninfected	HIV-1 infected
Term	Term
Term	Term
Pre	Term
Term	Term
Pre	Term
Pre	Term
Term	Term
Term	Term
Term	Pre
Term	Term
Pre	Term
Term	Pre
Term	Term
Term	Term
Term	Pre
Term	Term
Pre	Term
Term	Term
Term	Term
Term	Term
Term	Term
Term	Pre
Pre	Term
Pre	Term
Term	Term
Pre	Term
Term	Term
Pre	Term
Term	Term
Term	Term
Pre	Pre
Term	Term
Term	Term
Term	Pre
Pre	Term
Term	Term
Term	Term
Term	Pre
Pre	Term
Pre	Term
Term	Term
Term	Term
Term	Term
Pre	Term
Pre	Term
Term	Term
Term	Term
Term	Term
Pre	Term
Term	Term
Term	Term
Pre	Term
Term	Term
Term	Term
Term	Term
Pre	Term
Term	Term
Term	Term
Term	Term
Term	Term
Term	Term
Term	Term
Term	Term
Term	Term
Pre	Term
Pre	Term
Term	Term
Term	Term
Term	Term
Term	Term
Term	Term
Pre	Term
Term	Term
Term	Term
Term	Term
Term	Term
Term	Term
Term	Term
Pre	Term
Term	Term
Term	Term
Term	Term
Term	Term
Term	Term
Term	Term
Term	Term
Term	Term
Term	Term
Term	Term
Term	Term
Term	Term
Term	Term
Term	Term
Term	Term
Term	Term
Term	Term
Term	Term
Term	Term
Term	Term
Term	Term
Term	Term
Term	Term
Term	Term
Term	Term
Term	Term
Term	Term
Term	Term
Term	Term
Term	Term
Term	Term
Term	Term
Term	Pre
Term	Term
Term	Term
Term	Term
Pre	Term
Term	Term
Term	Term
Term	Term
Term	Term
Term	Term
Term	Term
Term	Term
Term	Term
Term	Pre
Term	Term
Term	Term
Term	Term
Term	Term
Pre	Term
Term	Term
Term	Pre
Term	Term
Term	Term
Term	Pre
Term	Term
Term	Term
Term	Term
Term	Term
Term	Term
Term	Term
Term	Term
Term	Term
Term	Term
Term	Pre
Term	Term
Term	Pre
Term	Pre
Pre	Term
Term	Pre
Term	Term
Pre	Term
Term	Term
Term	Term
Term	Term
Term	Pre
Term	Term
Term	Term
Term	Term
Term	Term
Term	Pre
Term	Term
Term	Term
Term	Term
Term	Term
Term	Term
Term	Term
Term	Term
Term	Pre
Term	Term
Term	Term
Term	Term
Term	Term
Term	Term
Term	Term
Term	Term
Pre	Term
Pre	Term
Pre	Term
Term	Term
Term	Term
Term	Term
Term	Term
Term	Term
Term	Term
Term	Term
Term	Pre
Term	Term
Term	Term
Term	Term
Term	Term
Term	Term
Term	Term
Term	Term
Term	Term
Term	Term
Term	Term
Term	Term
Term	Term
Term	Term
Term	Term
Term	Term
Term	Term
Term	Pre
Term	Term
Term
Term	Term
Term	Term
Term	Term
Term	Pre
Term	Term
Term	Term
Term	Term
Term	Term
Term	Term
Term	Term
Term	Term
Term	Term
Term	Term
Term	Term
Term	Term
Term	Pre
Term	Pre
Term	Term
Term	Term
Term	Term
Term	Term
Term	Term
Term	Term
Term	Term
Term	Term
Term	Term
Term	Term
Term	Pre
Term	Term
Term	Term
Term	Term
Term	Pre
Term	Term
Term	Term
Term	Pre
Term	Term
Term	Term
Term	Term
Term	Term
Term	Term
Term	Term
Term	Term
Term	Pre
Term	Term
Term	Term
Term	Term
Term	Term
Term	Term
Term	Term
Term	Term
Term	Term
Term	Term
Term	Term
Term	Term
Term	Pre
Term	Term
Term	Term
Term	Term
Term	Term
Term	Term
Term	Pre
Term	Term
Term	Term
Term	Term
Term	Term
Term	Term
Term	Term
Term	Term
Term	Term
Term	Term
Term	Term
Term	Term
Term	Term
Term	Term
Term	Term
Term	Term
Term	Pre
Term	Term
Term	Term
Term	Term
Term	Term
Term	Term
Term	Term
Term	Term
Term	Term
Term	Term
Term	Term
Term	Term
Term	Term
Pre	Term
Term
Term	Term
Term	Term
Term	Term
Term	Term
Term	Term
Term	Term
Term	Term
Term	Term
Term	Term
Term	Term
Term	Term
Term	Term
Term	Term
Term	Term
Term	Term
	Term
	Term
	Term
	Term
	Term
	Term
	Term
	Term
	Term
	Term
	Term
	Term
	Pre
	Term
	Pre
	Term
	Term
	Term
	Term
	Term
	Term
	Pre
	Pre
	Term
	Term
	Pre
	Term
	Pre
	Term
	Term
	Term
	Pre
	Term
	Term
	Term
	Term
	Pre
	Term
	Term
	Term
	Term
	Term
	Term
	Term
	Term
	Term
	Term
	Term
	Term
	Term
	Term
	Term
	Term
	Term
	Pre
	Pre
	Pre
	Term
	Pre
	Term
	Pre
	Term
	Pre
	Pre
	Term
	Pre
	Term
	Term
	Term
	Term
	Term
	Pre
	Pre
	Pre
	Term
	Pre
	Term
	Term
	Term

## Sheet: Birth weight (g)
HIV-1-exposed uninfected	HIV-1 infected
3910	3800
3600	2865
2700	3200
2800	3800
2800	2980
2300	3320
3000	3880
3400	2975
3000	1660
3300	3500
2030	2315
3400	2030
2940	1995
2710	2775
2950	1800
3000	3200
2500	3035
4060	3140
3000	3400
2800	3200
3450	3840
3200	2680
2200	3425
2950	2475
2850	3000
2100	3500
3500	2800
2860	2190
3050	2590
2940	3400
2220	2380
3740	2930
2600	2910
3160	1780
2290	3495
3300	3340
3400	2900
2870	902
3050	3615
2800	2930
4140	2700
2250	3850
3100	2800
3700	3000
2850	4100
2900	2450
2900
3640	2440
3600	3000
2800	3000
3080	3650
3400	3500
3000	3000
3250	3000
2900	2900
3000	3200
3300	3500
2710	3850
3500	3830
3750	3050
2800
2200	3000
2550	2890
2600	3600
1950	2900
2650	3400
2140	2845
3850	3275
3000	2500
2350	2200
3000	3500
3100	2295
3310	2820
2800	3300
2750	3500
3050	2600
2700	2800
3200
1970	3450
2500	2800
2300	2900
2900	3700
3700	2550
3050	2635
3400	3900
3200	2660
3300	2500
3200	2229
3200	3100
3050
3100	3815
3800	3200
3000	2875
2580	3400
3200	3000
3700	3100
3200	3000
2750	3300
3260	2400
2300	3040
3250	3350
2950	3040
3800	3200
3600	2700
3000	3000
3000	3310
2200	3100
3400	3760
3650	2500
3150	2830
3250	4100
3400	1950
2800	2400
2950	2610
2500
3200	3200
3020	2500
2700	2980
2430	2450
3050	3300
3040	2910
2950	3090
2950	4200
2600	3100
2790	1800
3100	2615
3400	4100
3450	3000
2600	2300
2440	3800
3200	2750
3000	2766
2900	2640
2900	4200
2700	1643
2900	2780
3500	2900
3150	2000
3000	3800
3850	2685
2780
3960	3200
3850	2800
2960	2665
3060	2250
3800	2600
3010	2720
2850	1320
2550	3200
2900	3100
3505
2370	3100
3700	3600
3295	2500
3055	3300
2900	3050
2600	3040
2885	3300
3195	3100
3000	2300
2775	2900
2000	3400
2900	3500
3600	3000
2500	3400
3430	2500
2985	3270
3440	2815
2520	2605
3380	3304
3400	2000
3450	3000
2610	2570
3435	3000
4020	2560
2870	2700
1365	2500
3475	3700
2660	2900
3600	2400
2645	2400
2400	2948
3050	2860
3130	3300
2900	2650
3800	3000
3120	2750
2015	2970
3385	6800
3050	4500
3600	2595
3100	2680
3450	3720
3220	2950
2645	2960
3720	2700
3500	3500
3870
3320	2650
3880	3335
3405	3400
2900	3220
2685	3060
4100	1170
2400	2000
3325
3165	2600
3000	2600
2650	2940
3440	3130
3445	2630
1975	3400
2600
4165	3500
2715	2900
3230	3450
2535	3900
3700	1900
3550
3265	3280
2645	3820
3150	1850
2900	2315
3420	2720
2800	3500
3520	3500
3775	3210
3200	3700
2900	3000
3200	3400
3940	3250
2490	2530
3455	2925
3145	2150
3100	2800
2845	2350
2935	3100
3735	2900
3600	2800
3680	3760
2689	3370
3260	2500
3260	3000
3510	3000
3220	2550
3320	3800
3515	2650
3520	3300
2850	2575
2095	3000
2770	2440
2549	2650
3000	2000
2775	2400
3180	1840
2930	3055
2400	3650
3200	2700
2980	2750
3605
3300	3380
2940	2500
2900	2046
3480	3500
3000	3800
2995	3500
3000	3600
3500	2450
2990	2600
3920	1230
3025	3620
3820	3560
2600	2980
2653	1900
3215	2400
3800	3700
2890	2900
3800	2600
3250	3000
2780	2600
2900	2500
3055	3240
3100
2420	2310
2860	2920
3060	3225
3495
2800	3505
3000	2160
3590	3400
4300	3220
2870	3060
3705	3920
3680	3220
3220	3200
1700	2345
2620	2720
2520	3000
3800	2300
3070	2440
3100	2220
2680	3000
2870	2800
2930	3020
2080	3200
3010	2950
2800	2430
3500	4000
3160	2500
3390	2900
3400	3100
3060	3600
	2700
	3440
	3200
	3225
	3660
	2200
	2415
	2980
	3320
	2830
	2900
	1400
	3245
	4030
	3500
	2400
	1900
	2500
	2200
	2100
	2800
	3500
	2180
	2590
	2685
	2600
	2600
	2220
	2300
	2315
	2425
	2100
	3010
	2200
	3130
	3755
	2275
	2100
	3250
	3380
	2800
	3200
	1755
	3450
	2170
	2950
	3500
	3450
	3250
	3030
	3075
	3050
	2895
	2500
	940
	1140
	1915
	3565
	2000
	2640
	2950
	2880
	3065
	1380
	2915
	2300
	3530
	3005
	3545
	2875
	2130
	1590
	2170
	2650
	1240
	2700
	2915

## Sheet: Breastfed
HIV-1-exposed uninfected	HIV-1 infected
Yes	No
No	No
No	No
No	No
No	No
No	No
No	No
No	No
No	No
No	No
No	No
Yes	No
No	No
Yes	Yes
No	No
No	Yes
No	No
No	No
No	No
No	No
No	No
No	No
No	No
No	No
No	No
No	No
No	No
Yes	No
No	No
No	No
No	No
No	No
No	No
No	No
No	No
No	No
No	Yes
No	No
No	No
Yes	No
No
No	No
No	Yes
No	No
No	No
No	Yes
No	Yes
No	No
No	Yes
No	No
No	No
No	Yes
No	No
No	No
No	Yes
No	No
No	No
No	No
No	No
No	No
No	No
No	No
No	Yes
No	No
No	No
No	Yes
No	No
No	No
No	Yes
No	No
Yes	Yes
No	Yes
No	No
No	No
No	No
No	Yes
No	No
No	No
No	No
No	No
No	No
No	No
No	No
No	No
Yes	No
No	No
No	No
No	No
No	No
No	No
No	No
No	No
No	No
No	Yes
No	Yes
No	No
No	No
No	Yes
No	Yes
No	No
No	No
No	No
No	Yes
No	Yes
No	No
No	No
No	No
No	No
No	No
No	No
No	No
No	No
No	No
Yes	Yes
No	No
No	Yes
No	Yes
No	No
No	Yes
Yes	Yes
No	No
No	No
No	Yes
No	No
Yes	No
No	Yes
Yes	No
No	Yes
Yes	No
Yes	No
No	No
No
Yes	No
No	No
No	No
No	No
No	No
No	No
No	No
No	No
No	Yes
Yes	Yes
No	Yes
Yes	No
No	No
No	No
No	No
No	No
No	Yes
No	No
No	Yes
No	Yes
No	Yes
No	No
No	No
No	Yes
No	No
No	No
No	No
No	Yes
No	Yes
No	No
No	No
No	Yes
No	No
Yes	No
No	No
No	No
No	No
No	Yes
No	No
No	No
No	No
No	Yes
No	No
No	No
No	No
No	Yes
No	Yes
No	Yes
No	No
No	No
No	No
No	Yes
No	No
No	Yes
No	Yes
No	Yes
No	No
No	No
No	No
Yes	No
No	Yes
	No
No	Yes
No	No
No	No
No	Yes
No	No
No	No
No	Yes
No	No
No	No
No	No
No	No
No	No
No	Yes
No	No
No	Yes
No	No
No	No
No	Yes
No	No
No	Yes
No	No
No	No
No	No
No	No
No	No
No	Yes
No	No
No	No
No	No
No	No
No
No	No
No	No
No	Yes
No	Yes
No	Yes
No	Yes
No	No
No	No
No	No
No	No
No	No
No	Yes
No	No
No	Yes
No	Yes
No	No
No	No
No	No
No	No
No	No
No	No
No	No
Yes	No
No	Yes
No
No	Yes
No	Yes
No	No
Yes	Yes
No	No
No	No
No	No
No	Yes
No	Yes
Yes	No
No	No
No	No
No	No
No	No
No	Yes
No	No
No	Yes
No	No
No	No
No	No
No	No
No	No
No	No
No	No
No	Yes
No	No
No	No
No	No
No	Yes
No	No
No	Yes
No	No
No	No
No	No
No	No
No	No
No	No
No	Yes
No	No
No	No
No	No
No	No
No	No
No	No
No	No
No	No
No
No	No
No	Yes
No	No
No	Yes
No	No
No	No
No	No
No	No
No	No
No	No
No	No
Yes	Yes
No	Yes
No	No
No	No
	Yes
	No
	No
	No
	No
	No
	No
	No
	No
	No
	No
	No
	No
	No
	No
	No
	No
	No
	No
	Yes
	No
	No
	No
	No
	No
	No
	No
	No
	No
	No
	No
	No
	No
	No
	No
	No
	No
	No
	No
	No
	Yes
	No
	No
	No
	No
	Yes
	No
	No
	No
	No
	No
	Yes
	No
	Yes
	Yes
	No
	No
	No
	Yes
	No
	No
	No
	Yes
	No
	No
	No
	No
	Yes
	No
	No
	No
	No
	No
	No
	No
	No
	No
	No
	No
	No
	No

## Sheet: FCGR2C copy number
HIV-1-exposed uninfected	HIV-1 infected
2	2
2	2
2	2
2	3
2	2
3	2
2	2
2	2
2	3
2	3
2	3
4	2
2	4
2	2
2	2
1	2
3	3
2	2
2	2
2	1
2	2
2	3
2	2
2	1
2	2
2	2
2	3
2	4
2	2
2	2
2	2
2	3
2	3
2	2
1	3
2	2
2	2
2	3
2	3
2	2
1	2
2	2
2	3
2	2
3	2
2	2
2	2
2	2
2	2
2	3
1	4
2	2
2	2
2	2
2	1
1	2
2	3
2	2
2	1
2	2
2	2
2	2
2	2
2	1
2	2
2	1
3	2
3	2
3	2
3	2
2	1
2	1
3	1
1	3
2	2
3	2
2	2
2	2
2	4
2	2
3	2
3	2
2	2
2	2
2	2
2	1
3	2
3	2
2	4
3	3
2	3
3	2
2	2
2	2
2	2
4	2
2	1
2	2
4	3
3	3
2	2
2	2
2	2
3	3
2	2
2	2
2	2
2	3
3	2
3	2
3	3
2	3
2	2
2	2
2	2
2	2
4	2
1	2
3	1
3	1
2	2
2	2
2	2
2	2
2	2
2	3
1	2
2	3
2	2
2	2
2	3
1	2
2	2
2	2
2	2
2	2
2	2
2	2
1	2
3	4
3	2
2	2
2	3
2	2
2	3
2	2
3	3
2	2
2	2
2	2
3	2
2	4
2	2
1	3
2	2
2	2
3	3
2	2
2	3
2	1
4	2
2	2
2	2
2	2
2	2
2	3
2	2
2	2
1	2
2	1
2	2
2	1
2	2
3	3
2	3
2	3
2	3
2	2
2	3
2	2
3	3
2	2
2	3
1	3
2	2
2	2
2	2
3	2
2	2
2	2
1	1
3	2
3	2
2	3
2	3
1	2
2	2
3	2
2	2
2	2
2	1
2	3
3	3
1	2
2	2
2	3
2	2
2	1
4	2
2	2
2	2
1	2
3	3
3	2
1	2
3	1
2	2
1	2
2	3
2	2
2	2
3	2
3	2
2	4
2	2
3	2
1	3
2	2
2	1
3	2
1	3
2	2
1	3
3	2
2	2
2	3
2	2
2	2
2	2
2	2
2	2
2	2
2	2
2	2
3	2
2	3
2	1
2	1
3	2
3	2
3	3
3	3
1	1
3	2
1	2
2	3
2	1
1	2
2	2
3	2
3	1
1	3
3	2
3	3
1	2
2	0
3	2
2	2
2	3
3	2
2	1
3	2
2	2
2	2
2	2
2	2
3	2
2	3
2	3
1	2
2	1
2	2
3	1
3	3
2	3
2	1
2	2
2	2
3	2
2	2
2	3
2	2
2	2
2	2
2	2
2	3
1	2
3	2
2	2
3	2
3	2
2	2
1	2
2	2
3	2
2	4
3	2
1	3
3	2
2	2
3	3
2	2
	2
	2
	2
	3
	2
	2
	2
	1
	2
	2
	2
	2
	3
	2
	2
	2
	4
	2
	2
	2
	3
	2
	2
	2
	4
	2
	2
	3
	2
	2
	2
	2
	3
	2
	3
	2
	2
	3
	3
	2
	1
	1
	2
	3
	2
	2
	2
	2
	2
	2
	2
	2
	2
	2
	2
	2
	2
	2
	3
	3
	3
	2
	2
	1
	2
	2
	2
	2
	2
	2
	2
	1
	2
	3
	1
	2
	2
	2
	3
	2
	2
	2
	2

## Sheet: FCGR3A copy number
HIV-1-exposed uninfected	HIV-1 infected
2	2
2	2
2	2
2	2
2	2
2	2
2	2
2	2
2	2
2	2
2	2
2	2
2	2
2	2
2	2
2	2
2	2
3	2
1	2
1	2
1	2
1	2
2	2
2	2
2	2
2	2
2	2
2	3
2	2
2	2
2	2
2	2
2	2
2	2
2	3
2	2
2	3
2	2
2	2
2	2
2	1
2	2
2	2
2	2
2	2
2	2
2	2
2	2
2	2
2	2
2	2
2	2
2	2
1	2
2	2
2	2
2	3
2	2
2	2
2	2
2	3
2	2
2	2
1	2
1	2
2	2
2	2
2	2
2	2
2	2
2	2
2	2
2	2
2	2
2	2
2	2
2	1
2	2
2	2
2	2
2	2
2	2
2	2
2	2
2	2
2	2
2	2
2	2
2	2
2	2
2	2
2	2
2	2
2	2
2	2
2	2
2	2
2	2
2	3
2	2
2	2
2	2
2	2
2	2
2	2
2	2
2	2
2	2
2	2
2	2
2	2
2	2
2	2
2	2
2	2
2	2
2	2
1	2
2	2
2	2
2	2
2	2
2	2
2	2
2	2
2	2
2	2
2	2
2	2
2	2
2	2
2	2
2	2
2	2
2	2
2	2
2	2
2	2
2	2
2	3
2	2
2	2
2	2
2	2
2	2
2	2
2	2
2	2
2	2
2	2
2	2
2	2
2	2
2	2
2	2
2	2
2	2
2	2
2	2
2	2
2	2
2	2
2	2
2	2
2	2
2	2
2	2
2	2
2	2
2	2
2	2
2	2
2	2
2	2
2	2
2	2
2	2
2	2
2	3
2	2
2	2
2	2
2	2
2	3
2	2
2	2
2	2
2	2
2	2
2	2
2	2
2	2
2	2
2	2
2	2
2	2
2	2
2	2
2	2
2	2
2	2
2	2
2	2
2	2
2	2
2	2
2	2
2	2
2	2
2	2
2	2
2	2
2	2
2	2
2	2
2	2
2	2
2	2
2	2
2	1
2	2
2	2
2	2
2	2
2	2
2	2
1	2
2	2
2	2
2	2
2	2
2	2
2	2
2	2
2	2
2	2
2	2
2	2
2	2
2	2
2	2
2	2
2	2
2	2
2	2
2	2
2	2
2	1
3	2
3	2
2	2
2	2
2	2
2	2
2	2
2	2
2	2
1	2
2	2
2	2
2	2
2	2
2	2
2	2
2	2
2	2
2	2
2	2
2	2
2	2
2	2
2	2
2	2
2	2
2	2
2	2
2	2
1	2
2	2
2	2
2	2
2	2
2	2
2	2
2	2
2	2
2	2
2	2
2	2
2	2
2	2
2	2
2	2
2	2
2	2
2	3
2	2
2	2
2	2
2	2
2	2
2	2
2	2
2	2
2	2
2	3
2	2
2	2
2	2
2	2
2	2
2	2
	2
	2
	2
	2
	2
	2
	2
	2
	2
	2
	2
	2
	3
	2
	2
	2
	2
	2
	2
	2
	2
	2
	2
	2
	3
	2
	2
	2
	2
	2
	2
	2
	2
	2
	2
	2
	2
	2
	2
	2
	2
	2
	2
	2
	2
	2
	2
	2
	2
	2
	2
	2
	2
	2
	2
	2
	2
	2
	2
	2
	3
	2
	2
	2
	2
	2
	2
	2
	2
	2
	2
	1
	2
	2
	2
	2
	2
	2
	2
	2
	2
	2
	2

## Sheet: FCGR3B copy number
HIV-1-exposed uninfected	HIV-1 infected
1	2
2	2
2	2
2	3
2	2
3	2
2	2
2	2
2	3
2	3
2	3
4	2
2	4
2	2
2	2
1	2
3	3
2	2
2	2
2	1
2	2
2	3
2	2
2	1
2	2
2	2
2	3
2	3
2	2
2	2
2	2
2	3
2	3
2	2
1	2
2	2
2	2
2	3
2	3
2	2
1	2
2	2
2	3
2	2
3	2
2	2
2	2
2	2
2	2
2	3
1	4
2	2
2	2
2	2
2	1
1	2
2	3
2	2
2	1
2	2
2	2
2	2
2	2
2	1
2	2
2	1
2	2
3	2
3	2
3	2
2	1
2	1
3	1
1	3
2	2
3	2
2	2
2	2
2	4
2	2
3	2
3	2
2	2
2	2
2	2
2	1
3	2
3	2
2	3
3	3
2	3
3	2
2	2
2	2
2	2
4	2
2	1
2	2
4	2
3	3
2	2
2	2
2	2
3	3
2	2
2	2
2	2
2	3
3	2
3	2
3	3
2	3
2	2
2	2
2	2
2	2
4	2
1	2
3	1
3	1
2	2
2	2
2	2
2	2
2	2
2	3
1	2
2	3
2	2
2	2
2	3
1	2
2	2
2	2
2	2
2	2
2	2
2	2
1	2
3	4
2	2
2	2
2	3
2	2
2	3
2	2
3	3
2	2
2	2
2	2
3	2
2	4
2	2
1	3
2	2
2	2
3	3
2	2
2	3
2	1
4	2
2	2
2	2
2	2
2	2
2	3
2	2
2	2
1	2
2	1
2	2
2	1
2	2
2	3
2	3
2	3
2	3
2	2
2	2
2	2
3	3
2	2
2	3
1	3
2	2
2	2
2	2
3	2
2	3
2	2
1	1
3	2
3	2
2	3
2	3
1	2
2	2
3	2
2	2
2	2
2	1
2	3
3	3
1	2
2	2
2	3
2	2
2	1
4	2
2	2
2	2
1	2
3	3
3	2
1	2
3	1
2	2
2	2
2	3
2	2
2	2
3	2
3	2
2	4
2	2
3	2
2	3
2	2
2	1
3	2
1	3
2	2
1	3
3	2
2	2
2	3
2	2
2	2
2	2
2	2
2	2
2	2
2	2
2	2
3	2
2	3
2	1
2	2
2	2
2	2
3	3
3	3
1	1
3	2
2	2
2	3
2	1
2	2
2	2
3	2
3	1
1	3
3	2
3	3
1	2
2	0
3	2
2	2
2	3
3	2
2	1
3	2
2	2
2	2
2	2
2	2
3	2
2	3
2	3
1	2
2	1
2	2
3	1
3	3
2	3
2	1
2	2
2	2
3	2
2	2
2	3
2	2
2	2
2	2
2	3
2	2
1	2
3	2
2	2
3	2
3	2
2	2
1	2
2	2
3	2
2	3
3	2
1	3
3	2
2	2
3	3
2	2
	2
	2
	2
	3
	2
	2
	2
	1
	2
	2
	2
	2
	2
	2
	2
	2
	4
	2
	2
	2
	3
	2
	2
	2
	3
	2
	2
	3
	2
	2
	2
	2
	3
	2
	3
	2
	2
	3
	3
	2
	1
	1
	2
	3
	2
	2
	2
	2
	2
	2
	2
	2
	2
	2
	2
	2
	2
	2
	3
	3
	2
	2
	2
	1
	2
	2
	2
	2
	2
	2
	2
	2
	2
	3
	1
	2
	2
	2
	3
	2
	2
	2
	2

## Sheet: FCGR2A genotype
HIV-1-exposed uninfected	HIV-1 infected
HR	HR
HR	HH
HR	HH
RR	RR
RR	HR
HR	HR
RR	HH
HR	RR
RR	HR
RR	HR
RR	HH
HH	HR
HR	RR
HR	HH
HR	RR
HR	HH
HR	HR
HR	HR
HH	RR
HH	HH
RR	RR
RR	HH
RR	HR
RR	RR
HH	HR
HR	HR
HR	HH
HH	RR
HR	HR
HH	HR
HR	RR
HR	HR
HR	HR
HR	HR
RR	HR
HH	HR
RR	RR
HR	HR
HR	HH
HR	HR
HR	RR
HH	RR
HR	RR
HR	HR
HR	HR
HR	HR
RR	HR
RR	HH
HR	RR
HH	HH
HR	HH
HH	HR
RR	RR
HR	HR
HH	HR
RR	HH
HR	HR
HR	HR
HR	HH
HR	RR
RR	RR
HR	HH
RR	HR
HR	HR
HR	HR
RR	HH
HR	HR
HH	HR
RR	RR
HH	RR
HH	HR
RR	HR
HR	HR
HH	HH
RR	HR
HR	RR
HR	RR
HR	RR
RR	RR
HR	HR
RR	RR
RR	HR
RR	RR
HH	RR
HR	HR
HR	RR
RR	RR
RR	HR
RR	RR
RR	HR
HR	HR
HH	HR
HR	HR
HR	RR
HR	HH
HR	HR
HH	HR
HH	HR
HR	HR
RR	HR
HR	HR
HH	HR
HR	HH
HH	HH
HH	HH
RR	RR
HR	HR
HR	HH
HR	HR
RR	RR
HR	HR
HR	HR
HR	RR
HH	HR
RR	RR
HR	HR
HH	HR
HR	RR
HR	HR
HR	HR
HR	HR
HR	RR
HH	HR
HR	HH
RR	RR
HR	HH
HH	HH
HH	HH
HR	HH
HR	RR
HH	HR
RR	RR
RR	HH
HH	HH
RR	RR
HH	HH
HR	HR
HH	HR
HR	HR
HR	RR
HR	RR
HH	HH
RR	HH
HH	HR
HR	HR
HR	HH
RR	RR
HR	HH
RR	HR
HR	HH
HH	RR
RR	HR
RR	HH
HR	HR
RR	HR
HR	HR
HR	HR
HR	RR
HR	HH
HR	RR
HH	RR
HR	RR
HH	HR
HR	RR
HH	RR
RR	HH
RR	HR
HH	RR
HH	HR
RR	HH
HR	RR
HR	HR
RR	RR
RR	HR
HR	HR
HR	HR
HR	HH
HR	HH
HR	RR
RR	HR
HH	HH
HH	RR
HR	HR
HH	HR
HR	HR
HR	RR
HR	HH
HR	HH
RR	HR
HR	HR
HR	RR
HH	RR
HR	HR
RR	HR
HR	HR
HR	HH
HR	HR
HR	HR
RR	HR
RR	HR
HH	HH
RR	HR
HH	HH
RR	HR
HH	HR
HR	RR
HR	HR
RR	HH
HH	RR
HR	HH
RR	HH
RR	RR
HR	HR
HR	HR
HH	RR
HR	HR
HH	HR
RR	HR
HH	HR
HH	HR
HR	HH
HH	RR
HR	HR
HR	HH
HH	RR
HR	RR
HR	HR
HR	HR
RR	RR
HR	HH
HR	RR
HR	HR
RR	HR
HH	RR
HR	RR
RR	HR
HR	RR
RR	RR
RR	RR
RR	RR
HR	RR
HR	HH
RR	RR
RR	HR
RR	HR
RR	HR
RR	RR
RR	HR
RR	HR
RR	RR
HH	RR
HR	HR
HH	HH
HR	HR
RR	RR
RR	RR
RR	HR
RR	HH
HH	HR
HR	RR
HR	RR
HR	RR
HR	HH
RR	HR
HR	RR
HR	HH
RR	HR
RR	RR
RR	HH
HH	HR
RR	HH
HR	RR
HR	HR
HR	HR
HR	HR
RR	RR
HR	RR
HR	HR
HR	HR
HH	HR
HH	HR
HH	HR
HR	HR
HR	HH
RR	HR
HR	RR
HR	HH
RR	HH
RR	HR
HR	RR
RR	HH
HH	HR
HH	HR
HR	RR
HR	HH
HR	RR
HR	HR
HR	HR
HR	RR
HR	RR
HR	HH
RR	RR
RR	HR
HH	HR
HR	RR
RR	HR
HR	HR
HR	HR
RR	RR
HH	HR
HR	RR
RR	HH
	HR
	HR
	RR
	HR
	HR
	RR
	HR
	HR
	HH
	RR
	HR
	HR
	HH
	HR
	HR
	HR
	HH
	HR
	HR
	HR
	RR
	HH
	RR
	RR
	HR
	RR
	HR
	HH
	HR
	RR
	HR
	RR
	HH
	HR
	HH
	HH
	RR
	HH
	HR
	HR
	RR
	HH
	HR
	HH
	RR
	HH
	RR
	HR
	HH
	HR
	HR
	RR
	HH
	RR
	RR
	HH
	HH
	HR
	HR
	HR
	RR
	RR
	RR
	HR
	RR
	HR
	HR
	HR
	HR
	HR
	HH
	RR
	RR
	HR
	HR
	HR
	RR
	HR
	HR
	HR
	HH
	HR
	RR

## Sheet: FCGR2B genotype
HIV-1-exposed uninfected	HIV-1 infected
IT	IT
II	II
II	TT
TT	TT
TT	IT
II	IT
II	IT
II	TT
IT	II
II	II
TT	IT
II	II
TT	II
IT	IT
IT	IT
II	IT
II	II
II	TT
II	IT
II	TT
TT	IT
IT	II
II	TT
IT	II
II	TT
IT	IT
II	TT
IT	II
IT	IT
II	IT
IT	II
II	IT
TT	IT
II	IT
IT	II
II	II
IT	IT
IT	IT
IT	IT
TT	IT
TT	II
II	IT
TT	II
IT	II
II	TT
II	II
TT	IT
IT	II
II	IT
II	II
IT	IT
IT	TT
IT	II
IT	IT
II	IT
II	IT
II	IT
II	II
TT	II
TT	TT
IT	IT
IT	IT
II	IT
IT	IT
IT	IT
II	II
II	II
II	IT
II	IT
IT	II
TT	IT
TT	II
II	II
II	IT
II	II
IT	TT
II	TT
II	IT
IT	II
II	IT
II	II
IT	II
IT	TT
IT	TT
II	IT
TT	TT
IT	II
IT	TT
II	IT
TT	II
TT	II
II	IT
IT	II
TT	II
II	IT
II	IT
IT	II
IT	II
II	II
II	II
IT	II
II	IT
IT	IT
IT	IT
IT	IT
IT	II
II	TT
IT	IT
TT	TT
II	IT
IT	II
II	TT
II	IT
II	II
IT	TT
II	IT
IT	IT
II	IT
II	II
II	IT
TT	IT
II	II
IT	TT
IT	IT
IT	II
IT	IT
IT	II
IT	II
IT	IT
II	IT
IT	II
II	IT
IT	IT
IT	TT
II	II
II	IT
IT	TT
IT	IT
II	IT
II	TT
IT	II
TT	TT
IT	IT
IT	IT
IT	II
TT	II
IT	IT
II	IT
II	TT
II	II
II	TT
II	II
II	IT
IT	IT
II	TT
IT	II
II	IT
IT	TT
II	IT
II	IT
II	II
IT	IT
IT	TT
TT	TT
TT	IT
II	II
II	II
II	IT
II	IT
IT	II
II	II
II	II
II	II
IT	TT
II	TT
TT	II
TT	II
II	IT
TT	IT
II	II
IT	IT
IT	IT
TT	TT
IT	IT
TT	TT
TT	II
II	II
II	II
II	TT
II	IT
II	II
IT	IT
IT	TT
IT	IT
IT	IT
IT	IT
II	IT
II	II
IT	TT
II	TT
IT	II
IT	IT
II	II
II	TT
II	TT
IT	II
IT	TT
TT	II
IT	IT
II	TT
II	TT
IT	II
II	TT
IT	II
II	IT
IT	II
IT	IT
II	IT
II	II
II	IT
II	II
IT	II
II	IT
IT	IT
TT	II
TT	II
II	IT
II	II
II	TT
IT	IT
II	II
IT	IT
IT	II
IT	IT
II	TT
II	TT
IT	IT
IT	IT
IT	II
IT	II
II	II
II	II
IT	II
IT	IT
IT	II
IT	TT
IT	IT
IT	II
TT	II
IT	II
II	IT
II	TT
II	TT
II	TT
II	IT
IT	II
IT	IT
IT	II
II	IT
IT	II
II	IT
II	II
IT	II
IT	TT
II	TT
II	II
II	TT
II	II
II	II
IT	II
IT	II
IT	II
IT	IT
IT	IT
TT	TT
IT	II
II	II
II	IT
IT	II
II	IT
IT	II
IT	TT
II	IT
IT	II
II	TT
IT	II
II	II
II	IT
IT	IT
II	II
II	II
II	II
IT	II
II	II
II	II
II	IT
II	IT
II	II
TT	IT
IT	IT
II	II
II	IT
IT	IT
IT	II
II	IT
TT	II
II	TT
TT	II
IT	II
II	TT
II	IT
TT	IT
	IT
	II
	IT
	IT
	II
	II
	II
	II
	II
	IT
	TT
	II
	II
	II
	IT
	IT
	II
	II
	II
	IT
	IT
	IT
	IT
	IT
	II
	II
	TT
	II
	II
	IT
	IT
	IT
	II
	II
	II
	II
	IT
	II
	IT
	II
	IT
	II
	TT
	II
	IT
	II
	II
	II
	IT
	IT
	II
	II
	TT
	IT
	IT
	II
	II
	TT
	TT
	II
	II
	IT
	IT
	II
	IT
	IT
	IT
	TT
	IT
	IT
	II
	TT
	IT
	IT
	IT
	IT
	TT
	II
	II
	II
	II
	IT
	II

## Sheet: FCGR3A genotype
HIV-1-exposed uninfected	HIV-1 infected
FV	FV
FV	FV
FV	FF
FF	FF
FF	FF
FF	VV
FV	FF
FF	FF
FF	FV
FF	FV
FF	FF
VV	FF
FV	FV
FV	FV
FV	FF
FV	FF
FV	VV
FVV	FF
V	FV
V	VV
F	FF
F	FV
FV	FV
FV	FV
FV	FF
FF	FV
FV	FV
FV	FFF
FF	FV
FV	FV
VV	FF
FF	FV
FV	VV
FV	FF
FV	FVV
VV	FF
FF	FFV
FV	FV
VV	FV
FF	FV
FF	F
VV	FF
FF	VV
FF	VV
FV	FV
FF	FF
FV	FF
FV	FV
FV	FV
FF	FV
FV	FV
FF	FV
FV	FV
F	FV
FV	FF
FV	VV
VV	FVV
FF	FF
FV	VV
FV	FF
FV	VVV
FF	FF
FV	VV
V	FF
V	FF
FF	FV
VV	FV
VV	FV
FF	FV
FV	FV
FV	FV
FF	FV
FF	VV
VV	FV
FV	FV
FV	FV
FV	VV
FV	FF
FF	FF
FF	FV
FV	FF
FF	VV
FF	FV
VV	FF
FV	VV
FF	FV
FF	FV
FF	FV
FF	FV
FF	VV
FF	VV
VV	FF
FF	FF
FF	FV
FV	FV
FF	VV
FV	VV
FF	FV
FV	VVV
FF	VV
FF	FF
FV	FV
FF	VV
FV	FV
FV	VV
FV	VV
FV	FV
VV	FV
FF	FF
FF	FF
FV	FV
VV	FF
FV	FV
FV	FF
FF	FF
FF	FF
FV	VV
F	FF
FF	FV
VV	FV
FF	FF
FF	FF
VV	FF
FV	FF
FV	FV
FF	FFV
FV	VV
FV	FV
FF	FF
FV	FF
FV	VV
FV	FV
FV	FV
FV	FV
FV	FV
FF	FF
FV	FF
FV	FF
FV	FF
FF	VVV
FV	FV
FF	VV
FF	FV
FV	FV
FV	FV
FF	FV
FV	FV
FV	FF
FV	FV
VV	FV
FV	FV
FF	FV
FF	FF
FV	FF
FV	FV
FF	FFV
FV	FV
FV	FF
FF	VV
FV	FV
VV	FF
FV	FF
FV	FF
FF	FF
FF	FF
FV	FV
FV	FV
VV	FF
VV	FF
FF	VV
FV	FF
VV	FV
FF	FF
FF	FF
FV	FF
FF	FF
FF	FV
FV	FF
FV	FVV
FV	FF
FV	VV
FF	FF
FV	FF
FV	FFV
FF	FF
FF	FF
FV	FV
FF	FV
VV	FF
FF	FF
FV	FV
FF	FF
FF	FF
FV	FV
FF	FF
FF	FV
FV	FF
FF	FV
FF	FV
FF	FV
FF	VV
FF	FF
FV	FF
VV	FV
VV	FV
FF	FF
FV	FV
FF	VV
FV	VV
VV	FF
FF	FF
FF	VV
FF	FV
FF	FF
VV	FV
FV	FV
FF	FV
FF	FF
VV	FV
FV	V
VV	FV
FF	VV
VV	FF
FF	VV
FV	FF
FF	FV
F	VV
FV	FV
VV	FF
FV	FV
FV	FV
FF	FF
FF	VV
FV	FF
VV	FV
FV	FV
FF	FV
FF	FV
FF	FF
FF	FV
FF	VV
FF	FV
FF	FF
FF	FF
FV	VV
FF	FF
FF	FF
FV	F
FFF	VV
FFV	FF
FV	FF
FV	FF
VV	FV
VV	FV
FF	FF
FF	FF
FV	FF
F	VV
VV	FV
FF	FV
FV	FF
VV	FF
FF	FV
FF	FF
FV	FF
FV	VV
FV	FF
FF	FV
FF	FV
FV	FV
FV	VV
VV	FF
FV	FV
FV	FF
FF	FF
FV	VV
FV	FF
V	FV
FV	FF
FV	FV
FV	VV
FF	FF
VV	FV
FF	FV
FF	FF
FV	FV
FF	VV
FF	FV
FV	FF
FF	VV
VV	VV
FV	FF
FF	FV
FV	FV
FF	VV
FF	FFV
FV	FF
FV	FV
FF	FV
FF	FV
FF	FV
FF	FF
FF	FV
FV	FF
FV	FV
FV	FFV
FV	FF
FF	VV
FV	FF
VV	FF
FV	FV
FF	FF
	FV
	FF
	FF
	FF
	FV
	FF
	FV
	FV
	FV
	FF
	FF
	FV
	FVV
	FF
	FF
	FF
	VV
	FV
	FV
	FV
	FF
	FF
	FV
	FV
	FVV
	FF
	FF
	FV
	VV
	FV
	FF
	FV
	VV
	FV
	VV
	FF
	FF
	FV
	FV
	FV
	FF
	VV
	FV
	VV
	FF
	FV
	FV
	FV
	FF
	FF
	FV
	VV
	FV
	FV
	FV
	FV
	FV
	FF
	FV
	VV
	FVV
	FF
	FV
	FV
	FF
	VV
	FF
	FF
	FV
	FF
	FF
	F
	FV
	FF
	FV
	FV
	FF
	FF
	FV
	VV
	VV
	FF
	FV

[truncated: 2 more sheets: FCGR3B genotype, Copy number regions]
